# Supplementary material for: iSeeRNA: identification of long intergenic non-coding RNA transcripts from transcriptome sequencing data
Source: BMC Genomics. 2013 Feb 15;14(Suppl 2):S7. doi: 10.1186/1471-2164-14-S2-S7 (PMC3582448; doi:10.1186/1471-2164-14-S2-S7)
Supplement: Additional file 1 — Details of conservation score and the blastx score for the comparison dataset. [file 1471-2164-14-S2-S7-S1.xls]

## Sheet: correlation
Transcript id	conservation	blastx
ENST00000002501.6	48.1476	320			Spearman Correlation = 0.7277603
ENST00000003084.6	170.441	2800			p value < 2.2e-16
ENST00000004982.3	82.3527	234
ENST00000005284.3	180.284	573
ENST00000005286.4	181.604	1671
ENST00000005558.4	206.78	853
ENST00000009530.7	174.098	623
ENST00000020673.5	214.436	1728
ENST00000020926.3	62.8757	761
ENST00000022615.4	230.202	582
ENST00000037869.3	84.9251	257
ENST00000040877.1	146.518	2843
ENST00000053243.1	76.483	376
ENST00000064780.2	94.0942	811
ENST00000156084.4	186.164	777
ENST00000158762.3	210.336	1280
ENST00000160373.3	200.099	3040
ENST00000164640.4	137.209	1317
ENST00000167106.4	73.2827	651
ENST00000168148.3	50.525	396
ENST00000169298.3	71.5838	825
ENST00000169551.6	57.9376	503
ENST00000171000.4	195.061	1767
ENST00000179259.4	79.3547	538
ENST00000182290.4	54.1457	648
ENST00000185206.6	78.8561	836
ENST00000190165.2	171.701	733
ENST00000199320.4	100.179	570
ENST00000199940.6	216.544	919
ENST00000200676.3	73.1031	884
ENST00000202834.7	83.3696	202
ENST00000204549.4	127.434	430
ENST00000206451.6	194.833	430
ENST00000211936.6	146.588	1616
ENST00000215539.3	120.64	960
ENST00000215730.6	42.3147	478
ENST00000215754.7	94.1503	237
ENST00000215790.7	199.161	979
ENST00000215838.3	86.5668	829
ENST00000215882.5	179.778	503
ENST00000216034.4	100.846	192
ENST00000216038.5	181.419	1021
ENST00000216044.5	120.251	1152
ENST00000216133.5	80.0904	449
ENST00000216187.6	102.777	1321
ENST00000216241.9	171.894	1049
ENST00000216271.5	98.1955	1186
ENST00000216367.5	221.235	1041
ENST00000216602.6	106.227	475
ENST00000216879.4	97.3806	707
ENST00000217188.1	134.471	980
ENST00000217381.2	188.844	874
ENST00000217386.2	156.331	242
ENST00000217901.5	176.032	724
ENST00000218343.4	158.441	1595
ENST00000219301.4	101.158	758
ENST00000219320.4	86.8261	857
ENST00000219797.3	226.842	879
ENST00000219821.5	106.956	1310
ENST00000220764.2	171.69	620
ENST00000220812.2	83.3847	481
ENST00000221232.5	221.792	991
ENST00000221399.3	88.7337	1035
ENST00000221992.5	24.7468	1350
ENST00000222256.3	136.582	447
ENST00000222275.2	145.232	479
ENST00000222511.6	46.6487	716
ENST00000222726.3	251.797	394
ENST00000222812.3	160.513	485
ENST00000223061.5	190.623	898
ENST00000224140.5	102.252	5214
ENST00000224605.2	110.894	898
ENST00000224756.8	119.609	1439
ENST00000225235.4	132.983	1188
ENST00000225245.5	70.9719	204
ENST00000225525.3	116.718	235
ENST00000225655.5	201.392	265
ENST00000226218.3	119.18	957
ENST00000226299.4	144.18	1004
ENST00000226725.6	228.328	1157
ENST00000227348.4	53.5412	671
ENST00000227618.4	200.308	171
ENST00000227667.3	66.7921	119
ENST00000228682.2	217.451	1986
ENST00000229002.2	129.783	409
ENST00000229447.5	24.7858	558
ENST00000230048.3	92.9098	274
ENST00000230085.8	180.56	330
ENST00000230419.4	199.182	2100
ENST00000230510.3	163.326	1636
ENST00000230792.2	102.375	948
ENST00000231061.4	94.2392	569
ENST00000231338.7	103.991	398
ENST00000231484.3	123.422	2075
ENST00000231512.3	110.951	437
ENST00000231656.7	76.1859	283
ENST00000232461.3	135.236	671
ENST00000232607.2	114.142	934
ENST00000232766.5	129.086	1176
ENST00000232888.6	199.613	790
ENST00000232975.3	182.398	301
ENST00000233057.4	27.7215	967
ENST00000233190.5	118.197	1446
ENST00000233336.5	67.6727	771
ENST00000233535.4	173.962	716
ENST00000234170.5	189.205	1915
ENST00000234198.4	185.547	456
ENST00000234256.3	83.7	748
ENST00000234453.4	180.532	548
ENST00000234677.2	202.147	999
ENST00000237536.4	102.811	2536
ENST00000237612.3	75.5666	1249
ENST00000237889.4	111.583	139
ENST00000238081.3	216.718	452
ENST00000238156.3	123.142	540
ENST00000238558.3	199.326	418
ENST00000238651.5	118.44	915
ENST00000239117.3	229.113	347
ENST00000239440.4	202.547	2564
ENST00000239462.4	149.786	2597
ENST00000239614.4	223.112	902
ENST00000239859.7	130.117	391
ENST00000240139.5	179.566	964
ENST00000240304.1	243.249	452
ENST00000240488.3	163.988	407
ENST00000240587.4	222.093	1832
ENST00000240619.2	47.0134	547
ENST00000240922.2	184.577	347
ENST00000241125.3	40.8268	647
ENST00000241436.4	89.8329	1691
ENST00000241651.4	175.943	284
ENST00000242104.5	132.489	189
ENST00000242719.3	221.293	289
ENST00000242728.4	167.809	467
ENST00000242839.4	118.627	2748
ENST00000242994.3	83.9823	563
ENST00000243052.3	196.108	1006
ENST00000243878.4	148.559	608
ENST00000243914.3	46.7105	1200
ENST00000243964.3	206.465	2085
ENST00000244295.8	18.7073	636
ENST00000244364.6	216.618	9183
ENST00000244576.4	32.9219	761
ENST00000244776.7	206.74	381
ENST00000244906.6	3.45561	238
ENST00000245615.1	133.975	855
ENST00000245796.6	87.6687	1878
ENST00000246139.5	128.953	321
ENST00000247182.5	185.225	543
ENST00000247665.10	95.7489	228
ENST00000247833.7	115.979	912
ENST00000248098.3	31.2728	396
ENST00000248150.4	57.4626	144
ENST00000248211.6	70.6237	1224
ENST00000248384.1	164.821	650
ENST00000248451.3	192.524	226
ENST00000249007.4	8.24129	622
ENST00000249289.4	148.692	238
ENST00000249375.4	121.189	881
ENST00000249842.3	105.884	749
ENST00000250087.5	72.5607	515
ENST00000250113.7	249.851	1021
ENST00000250151.3	117.239	184
ENST00000250351.4	124.124	530
ENST00000250495.5	200.274	105
ENST00000250498.4	160.906	178
ENST00000250693.1	134.762	575
ENST00000250838.4	38.8272	1061
ENST00000251363.5	90.333	655
ENST00000251372.3	13.686	939
ENST00000251376.3	17.1492	880
ENST00000251527.5	104.727	1510
ENST00000251546.4	97.2775	234
ENST00000251968.3	207.974	682
ENST00000252011.3	169.322	1319
ENST00000252250.6	138.134	666
ENST00000252660.4	128.57	586
ENST00000252711.2	31.324	687
ENST00000252723.2	100.037	298
ENST00000252979.5	5.90295	1526
ENST00000252996.3	196.696	1055
ENST00000253063.3	139.794	939
ENST00000253107.7	147.534	788
ENST00000253262.4	19.6283	1318
ENST00000253458.7	139.099	1359
ENST00000253461.4	49.5389	227
ENST00000253506.5	109.021	1522
ENST00000253686.2	51.7571	335
ENST00000253693.2	146.8	1653
ENST00000253838.3	0.243461	37.4
ENST00000253925.7	145.415	2076
ENST00000254584.2	191.872	627
ENST00000254691.5	63.9858	1949
ENST00000254695.8	97.9857	1384
ENST00000254719.5	150.295	1177
ENST00000254765.3	173.184	533
ENST00000254770.2	71.4836	863
ENST00000254801.4	105.627	329
ENST00000254835.2	22.7867	1453
ENST00000254854.4	161.512	1912
ENST00000255030.5	20.841	459
ENST00000255082.3	73.0152	588
ENST00000255194.6	156.868	1805
ENST00000255465.4	121.789	882
ENST00000255495.7	201.118	1517
ENST00000255688.3	15.4967	311
ENST00000256079.4	172.802	1981
ENST00000256196.4	191.062	392
ENST00000256319.6	62.9591	281
ENST00000256367.2	79.9108	355
ENST00000256452.3	44.3434	788
ENST00000256474.2	37.3997	328
ENST00000256646.2	164.349	5075
ENST00000256733.4	96.4291	197
ENST00000256951.5	90.3167	319
ENST00000256997.3	158.988	818
ENST00000257192.4	130.594	1905
ENST00000257527.4	99.9038	1684
ENST00000257555.4	99.1389	1046
ENST00000257572.4	230.98	128
ENST00000257700.2	180.03	1516
ENST00000257934.4	171.287	3824
ENST00000257951.3	157.967	925
ENST00000258324.1	165.611	596
ENST00000258415.4	112.548	926
ENST00000258443.2	76.2117	850
ENST00000258457.2	77.2858	380
ENST00000258534.8	61.437	483
ENST00000258807.5	136.947	395
ENST00000258930.3	92.4832	348
ENST00000259021.4	205.798	1174
ENST00000259216.4	38.6333	410
ENST00000259803.7	70.9305	929
ENST00000259818.6	191.493	830
ENST00000259915.7	94.5428	635
ENST00000259989.6	19.9795	406
ENST00000260113.2	50.7064	486
ENST00000260228.2	162.698	981
ENST00000260315.3	44.5174	793
ENST00000260324.7	154.833	910
ENST00000260723.4	103.1	1021
ENST00000261070.2	107.27	140
ENST00000261170.3	164.308	2054
ENST00000261191.7	212.916	1366
ENST00000261226.4	68.434	895
ENST00000261304.2	109.854	1314
ENST00000261313.2	81.217	432
ENST00000261326.3	72.4994	1751
ENST00000261377.6	151.072	1561
ENST00000261465.1	119.435	572
ENST00000261517.5	181.517	6965
ENST00000261537.6	121.458	2029
ENST00000261574.5	172.546	2170
ENST00000261654.5	67.591	1770
ENST00000261700.3	212.253	464
ENST00000261722.3	198.452	1778
ENST00000261726.6	165.553	2374
ENST00000261741.5	123.761	1671
ENST00000261783.3	164.276	708
ENST00000261839.7	160.95	3390
ENST00000261867.4	88.0829	761
ENST00000261888.6	133.045	617
ENST00000261937.6	147.779	2513
ENST00000261944.5	125.692	2347
ENST00000261994.4	43.2437	804
ENST00000262074.4	59.5674	847
ENST00000262093.5	73.0532	743
ENST00000262126.3	198.123	3291
ENST00000262207.4	127.06	1075
ENST00000262213.2	223.781	700
ENST00000262225.3	139.05	369
ENST00000262241.5	126.093	737
ENST00000262304.4	136.985	7589
ENST00000262348.4	200.12	1092
ENST00000262394.2	163.152	880
ENST00000262519.8	195.365	1379
ENST00000262551.4	105.942	494
ENST00000262646.7	129.489	389
ENST00000262843.6	227.862	1513
ENST00000262866.4	76.194	445
ENST00000262919.5	164.218	2814
ENST00000262995.4	94.7297	1395
ENST00000262999.3	97.9864	610
ENST00000263026.5	97.3662	1404
ENST00000263102.6	175.99	615
ENST00000263125.5	150.054	1425
ENST00000263174.4	167.774	982
ENST00000263202.9	140.302	609
ENST00000263331.5	157.912	2274
ENST00000263335.7	99.0285	521
ENST00000263630.8	206.207	3049
ENST00000263642.2	159.701	1766
ENST00000263674.3	181.481	3309
ENST00000263708.2	131.734	1904
ENST00000263736.4	181.866	1812
ENST00000263847.1	164.906	1418
ENST00000263895.4	199.493	464
ENST00000264028.4	157.376	928
ENST00000264057.2	122.895	2290
ENST00000264059.3	65.1028	336
ENST00000264110.2	232.812	866
ENST00000264161.4	191.68	972
ENST00000264170.4	160.398	926
ENST00000264183.3	236.141	1830
ENST00000264193.2	98.2962	888
ENST00000264205.6	231.436	1511
ENST00000264220.2	119.696	1025
ENST00000264246.3	28.0069	558
ENST00000264313.5	165.93	780
ENST00000264360.4	230.368	1965
ENST00000264380.4	163.948	4069
ENST00000264431.4	207.541	2654
ENST00000264454.3	152.489	598
ENST00000264669.5	63.4313	1303
ENST00000264731.3	142.546	1345
ENST00000264828.3	171.125	1062
ENST00000264864.6	94.9525	889
ENST00000265077.3	114.996	6415
ENST00000265085.5	187.267	1255
ENST00000265097.4	161.518	734
ENST00000265134.6	162.871	1288
ENST00000265175.4	194.353	2055
ENST00000265187.4	168.368	1513
ENST00000265346.7	163.159	1424
ENST00000265362.3	172.36	1622
ENST00000265433.3	88.0766	1474
ENST00000265634.3	129.357	762
ENST00000265709.8	198.733	3513
ENST00000265720.3	112.596	652
ENST00000265734.4	74.676	657
ENST00000265825.5	161.487	1028
ENST00000265870.2	166.761	622
ENST00000265896.5	133.915	967
ENST00000265997.4	239.998	1156
ENST00000266031.4	98.0293	870
ENST00000266214.5	186.679	1345
ENST00000266252.7	81.1424	149
ENST00000266395.2	84.1907	178
ENST00000266458.5	111.797	245
ENST00000266534.3	197.767	860
ENST00000266546.6	188.776	1747
ENST00000266563.5	167.651	1168
ENST00000266564.3	175.582	1232
ENST00000266659.3	38.1934	527
ENST00000266671.5	60.5138	501
ENST00000266682.5	171.565	1439
ENST00000266735.5	72.723	258
ENST00000266970.4	157.041	605
ENST00000267023.4	131.153	345
ENST00000267103.5	201.056	754
ENST00000267116.7	227.394	2156
ENST00000267119.5	158.8	775
ENST00000267229.7	251.592	1120
ENST00000267294.3	204.485	871
ENST00000267750.4	173.965	311
ENST00000268053.6	108.271	1065
ENST00000268070.4	122.405	2107
ENST00000268171.3	182.957	1449
ENST00000268281.4	184.563	1693
ENST00000268296.4	92.6592	2225
ENST00000268613.10	196.326	1364
ENST00000268661.7	139.515	789
ENST00000268668.6	147.746	310
ENST00000268919.4	132.062	1162
ENST00000269143.2	182.221	1401
ENST00000269192.7	206.536	830
ENST00000269385.4	134.43	558
ENST00000270560.3	129.641	365
ENST00000270747.3	181.224	1502
ENST00000271532.1	23.0207	997
ENST00000271688.6	174.679	697
ENST00000271715.2	216.259	2444
ENST00000271835.3	43.7642	830
ENST00000271889.4	123.907	758
ENST00000272067.6	71.9373	313
ENST00000272203.2	161.381	1832
ENST00000272298.7	240.355	295
ENST00000272433.2	93.7111	561
ENST00000272438.4	96.7921	394
ENST00000272521.6	121.468	540
ENST00000272641.3	207.085	483
ENST00000272902.5	117.333	698
ENST00000272972.3	96.5064	1858
ENST00000273130.4	204.268	837
ENST00000273158.3	95.9215	583
ENST00000273390.5	105.417	1192
ENST00000273598.3	67.1518	439
ENST00000273908.4	70.0534	471
ENST00000273968.4	75.6176	229
ENST00000274031.3	115.45	751
ENST00000274140.4	174.249	1532
ENST00000274376.6	223.83	1779
ENST00000274400.5	153.561	770
ENST00000274457.3	167.433	1205
ENST00000274576.4	221.38	766
ENST00000274773.7	113.892	879
ENST00000275053.4	97.902	2345
ENST00000275198.1	116.279	675
ENST00000275275.5	153.957	1068
ENST00000275603.4	158.188	972
ENST00000276055.3	138.169	723
ENST00000276077.1	177.317	690
ENST00000276326.5	103.721	758
ENST00000276449.4	107.65	547
ENST00000276533.3	46.4198	410
ENST00000276573.7	215.024	925
ENST00000276594.2	95.2542	1177
ENST00000278060.5	123.504	915
ENST00000278100.6	153.03	449
ENST00000278400.3	67.9621	332
ENST00000278412.2	200.932	1117
ENST00000278840.4	89.436	917
ENST00000278855.2	20.2322	281
ENST00000279451.4	232.766	1546
ENST00000279791.1	151.663	570
ENST00000280057.6	104.988	989
ENST00000280193.2	173.889	861
ENST00000280605.3	86.8231	1207
ENST00000280614.2	150.974	783
ENST00000280704.4	149.601	612
ENST00000280871.4	100.542	1105
ENST00000281141.4	174.863	697
ENST00000281156.3	228.574	531
ENST00000281419.3	160.478	1724
ENST00000281453.5	75.5035	753
ENST00000281703.6	28.3917	522
ENST00000281938.2	121.635	377
ENST00000282249.2	172.486	1292
ENST00000282251.5	153.579	1641
ENST00000282343.8	201.355	1025
ENST00000282412.4	223.735	904
ENST00000282588.5	116.937	2288
ENST00000282892.3	69.2936	281
ENST00000282908.5	82.4684	785
ENST00000283195.6	190.804	6019
ENST00000283269.9	233.568	2255
ENST00000283309.6	33.2039	1019
ENST00000283632.4	137.481	794
ENST00000283645.4	160.268	2002
ENST00000283928.5	221.28	382
ENST00000284322.5	186.657	1869
ENST00000284483.8	243.768	1554
ENST00000284562.2	101.305	400
ENST00000284878.7	91.0458	632
ENST00000284898.6	99.1398	1274
ENST00000284984.2	142.99	1869
ENST00000285106.6	177.695	1081
ENST00000285273.4	200.395	674
ENST00000285848.5	148.316	785
ENST00000285900.4	181.503	1734
ENST00000285949.5	213.101	879
ENST00000286091.4	137.027	1172
ENST00000286479.3	76.9359	538
ENST00000286733.4	94.4643	669
ENST00000286744.5	123.087	3549
ENST00000287097.4	129.904	2793
ENST00000287143.2	37.916	464
ENST00000287152.7	57.6012	1530
ENST00000287202.5	188.167	753
ENST00000287387.2	113.467	449
ENST00000287706.3	188.531	632
ENST00000287859.6	100.391	907
ENST00000288078.6	165.66	2053
ENST00000288398.6	227.371	421
ENST00000288490.4	217.04	1921
ENST00000288520.5	181.177	791
ENST00000288616.3	208.547	400
ENST00000288937.6	73.1463	312
ENST00000288976.3	100.975	1479
ENST00000289104.4	57.5708	376
ENST00000289448.2	0.943299	62.4
ENST00000289547.4	128.504	2398
ENST00000289749.2	175.271	293
ENST00000289865.8	238.25	1053
ENST00000289902.1	102.849	138
ENST00000290130.3	70.7293	453
ENST00000290246.6	186.62	1387
ENST00000290722.1	130.706	663
ENST00000290871.5	117.605	552
ENST00000291358.6	49.646	971
ENST00000291416.5	121.377	969
ENST00000291670.5	155.38	996
ENST00000291700.4	81.0623	154
ENST00000291900.2	172.295	1532
ENST00000292067.7	52.8376	708
ENST00000292114.2	62.5882	334
ENST00000292211.4	158.754	695
ENST00000292476.5	153.8	550
ENST00000292894.1	47.5117	409
ENST00000293379.4	209.307	1895
ENST00000293441.1	207.755	2556
ENST00000293894.3	104.598	650
ENST00000294064.4	70.4956	867
ENST00000294179.3	212.505	616
ENST00000294312.3	56.6156	416
ENST00000294360.4	129.173	331
ENST00000294543.6	120.798	798
ENST00000294715.2	48.1715	143
ENST00000294889.5	25.2675	129
ENST00000295052.3	6.73018	218
ENST00000295121.6	109.559	691
ENST00000295148.4	61.5571	1420
ENST00000295220.6	130.458	1153
ENST00000295294.7	98.1634	655
ENST00000295297.4	66.6948	444
ENST00000295461.5	60.0486	587
ENST00000295500.4	172.533	1519
ENST00000295588.4	108.269	807
ENST00000295598.5	224.942	1930
ENST00000295830.8	46.4436	271
ENST00000295834.3	166.175	249
ENST00000295887.5	108.409	917
ENST00000295908.6	140.539	694
ENST00000295930.3	150.921	241
ENST00000295956.4	197.797	5187
ENST00000295959.5	64.6824	340
ENST00000296026.4	48.9741	159
ENST00000296096.5	76.5716	358
ENST00000296210.7	127.353	476
ENST00000296218.7	88.5814	472
ENST00000296350.5	116.385	1425
ENST00000296435.2	64.7264	309
ENST00000296438.5	25.9185	965
ENST00000296490.3	128.468	627
ENST00000296525.3	82.8588	664
ENST00000296582.3	97.5388	835
ENST00000296641.3	50.6442	748
ENST00000296658.3	45.8854	516
ENST00000296755.7	199.775	2601
ENST00000296824.2	87.896	500
ENST00000296859.6	216.513	2886
ENST00000296951.5	233.359	930
ENST00000297063.6	84.8843	992
ENST00000297161.2	124.859	1472
ENST00000297324.4	41.2391	601
ENST00000297354.6	71.0121	588
ENST00000297405.5	234.383	7615
ENST00000297440.6	99.1842	1408
ENST00000297518.4	246.094	538
ENST00000297848.3	187.002	3126
ENST00000297979.5	157.571	1362
ENST00000298085.4	158.232	1094
ENST00000298223.6	93.601	531
ENST00000298310.5	175.695	1774
ENST00000298440.1	86.4217	665
ENST00000298527.6	82.7822	488
ENST00000298585.2	170.181	452
ENST00000298630.3	142.307	885
ENST00000298943.3	213.015	417
ENST00000299157.4	83.3468	657
ENST00000299164.2	124.295	1873
ENST00000299381.3	139.801	171
ENST00000299424.4	161.829	228
ENST00000299481.4	97.1219	2110
ENST00000299498.6	135.641	571
ENST00000299565.5	72.4138	845
ENST00000299626.5	226.019	1022
ENST00000299694.8	69.8464	400
ENST00000299705.5	91.6104	391
ENST00000299866.8	48.4953	403
ENST00000300036.5	236.444	3304
ENST00000300055.5	90.5234	850
ENST00000300087.2	56.5459	342
ENST00000300093.4	206.946	1079
ENST00000300184.3	23.6065	409
ENST00000300187.6	28.271	1155
ENST00000300213.4	137.822	509
ENST00000301072.6	207.789	857
ENST00000301202.2	6.22567	291
ENST00000301459.4	178.264	748
ENST00000301765.5	86.9795	501
ENST00000301831.4	157.885	2380
ENST00000301981.3	63.0511	710
ENST00000302097.3	32.9322	1082
ENST00000302228.5	38.5474	630
ENST00000302278.3	183.503	1620
ENST00000302316.6	15.613	1212
ENST00000302450.6	55.7016	1355
ENST00000302472.3	119.441	821
ENST00000302628.4	167.888	549
ENST00000302708.4	114.465	608
ENST00000302851.3	17.2997	992
ENST00000303343.8	127.355	380
ENST00000303635.6	229.031	3070
ENST00000303766.7	33.3789	908
ENST00000303790.2	148.417	681
ENST00000303806.4	199.064	179
ENST00000304056.4	223.512	1207
ENST00000304062.6	95.5148	171
ENST00000304081.4	103.22	915
ENST00000304141.4	91.5583	704
ENST00000304233.3	2.4564	152
ENST00000304298.3	139.247	326
ENST00000304434.6	172.694	640
ENST00000304534.8	94.087	476
ENST00000304636.3	209.893	501
ENST00000304672.1	85.9678	465
ENST00000304758.1	127.377	844
ENST00000304865.2	103.429	585
ENST00000305045.2	146.743	554
ENST00000305233.5	86.3064	876
ENST00000305273.1	4.39695	628
ENST00000305476.5	199.956	1552
ENST00000305510.3	122.374	1057
ENST00000305533.4	178.968	671
ENST00000305877.8	139.578	2197
ENST00000305963.2	78.9592	370
ENST00000306005.3	52.2503	772
ENST00000306014.5	124.564	1460
ENST00000306077.4	85.3334	798
ENST00000306422.3	170.68	484
ENST00000306482.1	83.9685	420
ENST00000306533.8	11.2199	44.3
ENST00000306549.3	211.647	1520
ENST00000306593.1	216.405	1750
ENST00000306602.1	58.9898	196
ENST00000306908.5	13.2397	1215
ENST00000306984.5	197.6	157
ENST00000307033.2	177.951	605
ENST00000307266.3	58.671	475
ENST00000307358.2	113.728	830
ENST00000307624.3	139.267	1117
ENST00000307641.5	96.3955	349
ENST00000307746.4	63.4036	233
ENST00000307826.4	117.127	785
ENST00000307896.6	95.5985	410
ENST00000307921.3	138.414	1025
ENST00000307940.3	137.227	400
ENST00000308100.4	1.21037	215
ENST00000308192.9	113.483	1649
ENST00000308197.5	130.599	509
ENST00000308234.7	111.769	814
ENST00000308259.5	93.3302	371
ENST00000308271.9	201.461	2085
ENST00000308317.6	159.411	572
ENST00000308360.6	161.363	978
ENST00000308647.7	130.076	1060
ENST00000308710.5	189.693	1178
ENST00000308731.7	217.165	1266
ENST00000308769.8	249.729	1187
ENST00000308860.6	149.778	1096
ENST00000308868.4	44.7294	339
ENST00000308893.4	222.437	1858
ENST00000308906.2	87.547	446
ENST00000309035.6	156.584	1830
ENST00000309099.6	97.0604	583
ENST00000309182.5	175.093	1582
ENST00000309295.4	113.576	2338
ENST00000309309.7	73.2035	182
ENST00000309439.5	171.61	393
ENST00000309446.6	176.679	519
ENST00000309534.6	143.138	339
ENST00000309539.3	41.3875	486
ENST00000309579.3	187.5	119
ENST00000309664.5	102.26	986
ENST00000309691.6	96.6392	418
ENST00000310128.4	34.0041	213
ENST00000310248.2	157.242	618
ENST00000310357.3	199.514	1753
ENST00000310373.3	28.5455	1239
ENST00000310380.6	104.963	691
ENST00000310396.5	127.526	2051
ENST00000310398.2	140.933	334
ENST00000310442.3	107.262	383
ENST00000310513.5	251.977	728
ENST00000310917.2	95.3401	2203
ENST00000310924.2	43.9842	1371
ENST00000310974.4	127.09	1271
ENST00000311001.5	156.498	1184
ENST00000311160.9	96.8962	2798
ENST00000311364.4	43.045	329
ENST00000311437.6	16.0633	1118
ENST00000311487.4	136.715	377
ENST00000311585.7	53.0675	419
ENST00000311907.5	167.15	1308
ENST00000312106.5	65.4082	1267
ENST00000312292.5	42.4908	1790
ENST00000312295.4	90.851	559
ENST00000312298.1	67.9702	607
ENST00000312515.2	183.258	213
ENST00000312614.4	160.303	674
ENST00000312943.6	59.0707	622
ENST00000313264.4	68.8144	681
ENST00000313431.9	149.746	1979
ENST00000313495.1	13.7963	380
ENST00000313578.3	112.023	485
ENST00000313601.6	199.454	712
ENST00000313663.7	203.299	3778
ENST00000313726.6	225.356	1762
ENST00000313777.4	192.626	647
ENST00000313778.5	119.36	885
ENST00000314099.8	0.692542	1296
ENST00000314289.8	71.4185	332
ENST00000314355.6	196.649	173
ENST00000314423.7	229.686	1391
ENST00000314727.4	90.7193	379
ENST00000314728.4	115.658	1156
ENST00000315073.5	170.111	829
ENST00000315144.10	200.595	1078
ENST00000315293.2	48.6018	184
ENST00000315456.4	232.931	762
ENST00000315475.6	67.6814	1144
ENST00000315571.5	100.102	630
ENST00000315596.10	210.921	2664
ENST00000315693.2	69.6355	513
ENST00000315711.8	97.4045	498
ENST00000315758.5	107.748	635
ENST00000315930.6	211.66	483
ENST00000315970.7	165.974	1101
ENST00000316077.9	6.42975	1372
ENST00000316170.3	57.4887	800
ENST00000316219.5	24.1892	1071
ENST00000316436.3	77.3236	237
ENST00000316770.2	124.064	613
ENST00000316824.3	240.54	668
ENST00000316916.8	109.283	669
ENST00000316924.5	198.05	1062
ENST00000316999.5	209.21	672
ENST00000317011.3	130.244	498
ENST00000317020.6	82.1418	958
ENST00000317114.1	13.7409	195
ENST00000317198.6	157.222	475
ENST00000317201.2	217.6	600
ENST00000317271.2	47.5473	607
ENST00000317296.5	178.976	2248
ENST00000317447.4	65.5323	1116
ENST00000317677.5	214.705	1095
ENST00000317697.3	115.401	550
ENST00000317745.7	81.1885	160
ENST00000317757.3	147.403	1241
ENST00000317945.6	61.5045	301
ENST00000318010.8	135.77	1885
ENST00000318080.2	156.186	1261
ENST00000318160.4	54.5704	314
ENST00000318204.5	206.415	238
ENST00000318225.2	18.3175	233
ENST00000318724.4	157.356	287
ENST00000318974.9	198.743	1216
ENST00000319327.6	162.736	951
ENST00000319622.6	161.566	1047
ENST00000319725.9	221.601	1043
ENST00000319769.5	218.988	704
ENST00000319854.3	72.9716	1261
ENST00000320202.4	17.6871	161
ENST00000320225.5	131.017	179
ENST00000320270.2	147.587	556
ENST00000320322.2	21.4448	90.5
ENST00000320370.7	190.877	2172
ENST00000320372.9	2.6367	454
ENST00000320516.4	170.742	822
ENST00000320585.6	116.232	605
ENST00000320640.6	142.265	1171
ENST00000320672.4	68.0138	512
ENST00000320676.7	227.157	402
ENST00000320778.2	3.91036	312
ENST00000320868.5	75.0034	286
ENST00000321063.4	129.559	3824
ENST00000321214.2	5.09151	251
ENST00000321394.7	180.2	1068
ENST00000321407.2	135.254	1111
ENST00000321429.4	183.534	3042
ENST00000321489.5	163.51	1997
ENST00000321556.4	125.482	1121
ENST00000321560.2	49.5189	408
ENST00000321736.5	23.2481	231
ENST00000321751.5	80.9901	410
ENST00000321753.3	62.1713	461
ENST00000321760.6	137.326	312
ENST00000321801.7	142.635	518
ENST00000322030.8	189.235	457
ENST00000322038.5	201.821	1947
ENST00000322147.4	213.384	2400
ENST00000322227.2	10.3978	274
ENST00000322475.7	57.2802	977
ENST00000322535.6	234.681	1182
ENST00000322764.5	157.253	603
ENST00000322937.6	156.098	796
ENST00000323404.1	162.883	594
ENST00000323468.5	83.823	1002
ENST00000323557.7	130.206	857
ENST00000323578.8	77.8268	765
ENST00000323669.5	148.493	1626
ENST00000323686.4	98.9593	1255
ENST00000323699.4	99.0997	686
ENST00000323760.6	125.368	921
ENST00000323830.3	81.5465	990
ENST00000323940.5	115.145	1079
ENST00000323977.3	181.022	1176
ENST00000324015.3	131.649	955
ENST00000324038.3	41.5009	310
ENST00000324229.6	157.253	245
ENST00000324288.8	55.8342	2034
ENST00000324385.5	136.091	2120
ENST00000324417.5	155.448	993
ENST00000324545.6	241.885	4958
ENST00000324607.7	184.127	955
ENST00000324662.3	122.801	999
ENST00000324666.5	155.736	2028
ENST00000324675.3	54.7955	731
ENST00000324765.8	108.515	990
ENST00000324768.4	63.6673	496
ENST00000324822.11	155.667	552
ENST00000324849.4	95.9308	674
ENST00000325167.5	81.8232	251
ENST00000325203.5	70.2414	1009
ENST00000325212.6	94.8437	4553
ENST00000325366.9	77.816	863
ENST00000325411.5	66.4603	1030
ENST00000325455.5	43.4616	1345
ENST00000325680.7	243.089	2270
ENST00000325870.1	104.125	741
ENST00000325926.3	133.081	216
ENST00000326172.5	148.493	1298
ENST00000326407.6	117.547	372
ENST00000326558.5	21.379	225
ENST00000326637.3	209.95	1625
ENST00000326734.1	12.289	274
ENST00000326793.6	117.667	1513
ENST00000327098.5	185.931	1915
ENST00000327245.5	112.26	2817
ENST00000327283.3	225.443	780
ENST00000327435.4	51.1931	492
ENST00000327532.2	85.6803	1159
ENST00000327555.5	125.814	359
ENST00000327564.6	48.348	1674
ENST00000327827.7	111.894	452
ENST00000327925.5	26.4879	474
ENST00000327968.5	17.9608	1262
ENST00000328064.2	161.893	562
ENST00000328078.1	68.2505	1021
ENST00000328205.5	198.007	1056
ENST00000328224.6	185.873	968
ENST00000328376.5	35.5836	321
ENST00000328540.3	57.4971	387
ENST00000328600.2	79.3704	1282
ENST00000328697.5	104.615	237
ENST00000328823.9	41.5232	407
ENST00000328827.4	49.0447	487
ENST00000328862.6	163.427	1126
ENST00000328879.4	178.23	1306
ENST00000328902.5	18.4748	545
ENST00000329003.3	149.925	731
ENST00000329198.4	177.267	389
ENST00000329203.3	123.049	499
ENST00000329357.5	6.31638	1324
ENST00000329446.4	33.6972	687
ENST00000329476.3	76.3344	724
ENST00000329615.3	124.417	418
ENST00000329684.3	0.396648	42.4
ENST00000329697.6	81.3658	1149
ENST00000330198.4	85.5221	1210
ENST00000330261.4	144.764	281
ENST00000330271.4	98.3488	758
ENST00000330295.5	157.004	477
ENST00000330333.6	102.928	914
ENST00000330342.2	96.9271	1615
ENST00000330394.2	220.176	1909
ENST00000330430.6	167.691	405
ENST00000330537.6	191.767	2268
ENST00000330677.7	169.303	907
ENST00000330684.3	219.246	2915
ENST00000330767.4	104.165	261
ENST00000330803.2	116.686	582
ENST00000330881.5	9.30259	914
ENST00000330953.5	65.4098	667
ENST00000331264.7	97.2192	483
ENST00000331320.7	205.649	1327
ENST00000331429.2	172.804	3004
ENST00000331437.3	86.4754	434
ENST00000331442.3	136.814	115
ENST00000331569.4	168.189	710
ENST00000331718.4	166.614	811
ENST00000331728.4	157.812	1233
ENST00000331762.3	123.221	365
ENST00000331772.4	145.226	702
ENST00000332012.5	2.77006	489
ENST00000332035.6	247.84	318
ENST00000332145.2	90.4983	583
ENST00000332246.6	110.765	1048
ENST00000332372.6	140.189	406
ENST00000332397.6	10.0465	967
ENST00000332431.4	79.6551	214
ENST00000332585.6	155.92	1620
ENST00000332857.6	6.37278	2444
ENST00000332965.3	39.0875	320
ENST00000333050.6	52.8905	420
ENST00000333059.4	35.2509	238
ENST00000333130.3	77.0946	322
ENST00000333190.4	117.688	2588
ENST00000333202.3	106.184	500
ENST00000333234.3	80.7341	384
ENST00000333244.5	30.9406	10440
ENST00000333254.3	106.043	476
ENST00000333421.6	199.871	523
ENST00000333538.5	132.462	1169
ENST00000333676.3	113.879	289
ENST00000333677.6	91.4309	1308
ENST00000333743.6	148.691	871
ENST00000333896.5	205.77	3982
ENST00000334000.3	12.7676	202
ENST00000334077.3	102.555	223
ENST00000334121.6	144.585	516
ENST00000334146.3	86.9323	123
ENST00000334166.4	87.0012	310
ENST00000334211.8	183.909	2306
ENST00000334266.1	27.2418	483
ENST00000334269.2	51.1106	0
ENST00000334270.2	65.3718	1571
ENST00000334298.3	5.01563	184
ENST00000334773.6	31.1905	170
ENST00000334801.3	164.392	2333
ENST00000334944.5	211.485	793
ENST00000335040.1	197.004	596
ENST00000335181.5	179.865	1050
ENST00000335183.6	190.754	417
ENST00000335209.7	185.925	417
ENST00000335420.4	111.32	818
ENST00000335449.6	73.334	895
ENST00000335472.7	145.324	541
ENST00000335496.1	85.0529	855
ENST00000335568.5	66.8054	1038
ENST00000335585.5	89.6988	845
ENST00000335661.6	57.065	286
ENST00000335698.4	218.745	570
ENST00000335715.4	135.045	546
ENST00000335791.5	138.468	603
ENST00000335867.4	153.53	1264
ENST00000335890.2	175.38	271
ENST00000335972.6	227.171	2071
ENST00000336067.6	146.393	357
ENST00000336079.3	228.521	1075
ENST00000336184.2	98.2847	1137
ENST00000336233.5	71.3151	805
ENST00000336307.1	128.209	790
ENST00000336314.4	185.027	1675
ENST00000336615.4	123.936	908
ENST00000336625.8	87.7297	370
ENST00000336689.3	148.597	1669
ENST00000336693.4	213.848	1057
ENST00000336775.5	159.124	714
ENST00000336783.4	242.939	1546
ENST00000336811.6	44.7259	311
ENST00000336984.6	185.65	522
ENST00000337190.2	87.1895	360
ENST00000337331.5	200.133	2433
ENST00000337387.4	228.937	274
ENST00000337428.7	159.426	969
ENST00000337514.6	110.614	387
ENST00000337526.6	179.584	1850
ENST00000337573.5	116.858	375
ENST00000337581.3	111.05	482
ENST00000337604.5	103.394	455
ENST00000337653.2	169.972	1327
ENST00000337801.4	95.0879	570
ENST00000337808.6	194.394	624
ENST00000337872.4	94.8723	1487
ENST00000337929.3	55.3648	1054
ENST00000338005.6	141.315	1000
ENST00000338037.6	211.189	2180
ENST00000338074.2	161.791	1602
ENST00000338087.5	72.6081	463
ENST00000338145.3	215.762	307
ENST00000338376.3	151.803	682
ENST00000338530.4	60.7286	1035
ENST00000338573.5	14.5675	188
ENST00000338785.3	222.595	1002
ENST00000338862.4	230.182	1652
ENST00000338896.5	109.951	517
ENST00000338971.5	136.743	569
ENST00000339037.3	49.8889	105
ENST00000339241.1	165.518	602
ENST00000339375.4	79.6206	831
ENST00000339450.5	116.42	1640
ENST00000339480.1	53.7039	539
ENST00000339673.6	56.4313	536
ENST00000339686.3	60.4763	325
ENST00000339746.4	171.382	1375
ENST00000339775.6	201.534	568
ENST00000339962.3	86.9046	979
ENST00000339994.4	119.14	752
ENST00000339996.3	163.436	407
ENST00000339997.4	116.172	1875
ENST00000340126.4	36.1277	1571
ENST00000340208.5	222.531	892
ENST00000340342.6	54.3444	704
ENST00000340369.3	103.113	3219
ENST00000340434.4	217.218	818
ENST00000340446.4	31.5833	778
ENST00000340457.8	47.6433	445
ENST00000340607.4	56.1764	311
ENST00000340622.3	124.252	1095
ENST00000340684.5	25.3149	611
ENST00000340726.3	190.336	994
ENST00000340913.6	244.856	385
ENST00000340994.4	135.33	6737
ENST00000341184.6	101.255	1006
ENST00000341460.5	148.119	2327
ENST00000341509.5	93.5676	1135
ENST00000341694.2	161.118	333
ENST00000341846.5	119.05	1098
ENST00000341872.6	80.0476	640
ENST00000342058.4	184.68	909
ENST00000342312.6	161.851	808
ENST00000342314.5	39.5716	885
ENST00000342494.3	143.218	2106
ENST00000342560.5	189.263	704
ENST00000342644.5	88.3047	315
ENST00000342757.2	2.31362	84.3
ENST00000342894.3	104.372	491
ENST00000343010.3	34.3954	505
ENST00000343035.2	204.365	418
ENST00000343070.2	142.138	1341
ENST00000343187.4	196.491	1022
ENST00000343575.6	111.38	166
ENST00000343605.4	96.3701	521
ENST00000343631.3	150.428	1473
ENST00000343735.4	65.7103	507
ENST00000343744.2	156.771	1167
ENST00000343855.4	41.779	456
ENST00000343905.3	77.1295	536
ENST00000343949.4	7.88206	855
ENST00000343985.4	106.136	350
ENST00000343986.3	161.563	79
ENST00000344320.6	54.8906	258
ENST00000344357.5	235.895	738
ENST00000344386.3	143.874	670
ENST00000344517.4	94.6572	1221
ENST00000344529.4	167.397	596
ENST00000344595.5	147.858	672
ENST00000344651.4	66.1939	414
ENST00000344691.4	136	816
ENST00000344862.5	98.6691	1417
ENST00000344936.2	198.57	1553
ENST00000345111.3	3.08677	159
ENST00000345125.3	94.5156	743
ENST00000345382.2	130.117	1890
ENST00000345429.6	223.343	539
ENST00000345535.4	133.159	303
ENST00000345633.4	71.8486	627
ENST00000345795.2	161.666	691
ENST00000345807.2	168.519	370
ENST00000345868.4	137.888	705
ENST00000345901.3	88.3507	761
ENST00000345999.3	46.1519	358
ENST00000346042.3	177.481	1496
ENST00000346049.5	194.69	1916
ENST00000346329.3	86.1071	938
ENST00000346606.6	137.834	290
ENST00000346752.4	40.1892	588
ENST00000346968.2	178.244	309
ENST00000347215.4	72.5222	494
ENST00000347300.2	218.555	2296
ENST00000347458.5	184.431	868
ENST00000347528.4	173.389	3600
ENST00000347615.2	219.958	1915
ENST00000347617.6	130.925	377
ENST00000347691.5	63.732	263
ENST00000347708.4	66.9969	617
ENST00000347901.4	69.3964	1006
ENST00000348039.5	156.399	1590
ENST00000348066.3	222.878	1994
ENST00000348124.5	152.237	1093
ENST00000348227.4	206.528	688
ENST00000348499.5	74.6245	441
ENST00000348729.3	185.813	1176
ENST00000348800.5	199.778	789
ENST00000348990.5	217.578	762
ENST00000348997.3	150.816	1031
ENST00000349048.4	181.679	1523
ENST00000349139.4	171.9	1687
ENST00000349215.3	164.407	2083
ENST00000349394.5	134.677	462
ENST00000349505.4	127.411	1140
ENST00000349511.4	213.21	907
ENST00000349699.2	79.2183	1112
ENST00000349716.5	151.996	928
ENST00000349718.4	71.2062	207
ENST00000350026.5	215.941	2973
ENST00000350375.2	151.754	588
ENST00000350771.3	193.965	202
ENST00000350773.4	190.867	3182
ENST00000351136.3	138.653	920
ENST00000351217.6	177.987	471
ENST00000351298.4	128.182	2171
ENST00000351698.4	115.088	635
ENST00000351842.4	201.219	1764
ENST00000352297.7	159.093	1173
ENST00000352523.6	121.187	402
ENST00000352690.3	53.7251	1132
ENST00000352732.5	86.807	850
ENST00000352848.3	184.331	817
ENST00000352940.4	169.642	749
ENST00000352966.5	159.807	206
ENST00000353234.4	77.5391	1386
ENST00000353278.4	77.9024	1005
ENST00000353442.4	84.8384	879
ENST00000353546.3	79.8991	810
ENST00000353758.4	16.1768	339
ENST00000354216.6	185.521	1008
ENST00000354221.4	41.2631	436
ENST00000354297.4	60.5141	400
ENST00000354310.4	145.649	729
ENST00000354332.4	147.108	209
ENST00000354479.5	33.091	1623
ENST00000354552.3	217.777	1981
ENST00000354597.3	133.31	539
ENST00000354638.3	126.525	1419
ENST00000354666.3	67.8859	619
ENST00000354685.3	88.4694	1121
ENST00000354755.1	94.3901	1041
ENST00000354772.3	226.118	755
ENST00000354839.4	229.504	1939
ENST00000354852.5	81.3618	1206
ENST00000354858.6	192.413	476
ENST00000354888.5	87.4802	897
ENST00000354910.5	50.4502	157
ENST00000354947.5	150.06	664
ENST00000355151.5	78.5505	206
ENST00000355173.2	151.967	1018
ENST00000355190.3	183.987	691
ENST00000355526.3	220.976	773
ENST00000355591.3	56.135	147
ENST00000355622.6	68.5532	1570
ENST00000355680.3	96.4875	899
ENST00000355683.5	244.604	1254
ENST00000355705.3	46.0127	219
ENST00000355803.4	81.1166	343
ENST00000355869.2	1.81549	101
ENST00000355899.3	190.787	1238
ENST00000355937.4	120.975	375
ENST00000355951.2	200.922	1831
ENST00000355992.3	215.431	868
ENST00000355999.4	206.738	990
ENST00000356151.2	221.291	968
ENST00000356173.3	161.806	776
ENST00000356244.3	141.962	953
ENST00000356261.3	250.357	657
ENST00000356291.2	146.441	858
ENST00000356357.4	156.012	1647
ENST00000356455.4	192.693	364
ENST00000356457.5	92.4441	447
ENST00000356463.3	168.102	728
ENST00000356493.5	225.029	582
ENST00000356504.1	145.105	838
ENST00000356509.3	122.126	381
ENST00000356522.4	82.5391	481
ENST00000356530.3	192.132	179
ENST00000356591.4	55.4996	317
ENST00000356595.4	124.295	699
ENST00000356674.7	247.633	394
ENST00000356709.4	45.6395	999
ENST00000356721.3	173.613	559
ENST00000356840.3	188.65	846
ENST00000356891.3	111.976	696
ENST00000356956.1	126.063	5008
ENST00000356962.2	149.061	643
ENST00000357071.4	158.137	1452
ENST00000357167.4	160.691	1220
ENST00000357250.6	147.448	1218
ENST00000357275.2	132.763	224
ENST00000357277.3	96.6151	1038
ENST00000357360.4	6.13089	185
ENST00000357376.3	178.109	1771
ENST00000357388.3	171.591	2207
ENST00000357438.2	76.2422	592
ENST00000357474.5	207.911	1499
ENST00000357502.5	78.0797	1234
ENST00000357627.1	24.3433	585
ENST00000357647.3	207.544	266
ENST00000357650.4	225.817	588
ENST00000357692.2	175.492	855
ENST00000357847.4	132.317	440
ENST00000358117.4	219.948	628
ENST00000358138.1	18.5723	372
ENST00000358170.2	15.2089	691
ENST00000358278.3	183.548	400
ENST00000358293.3	20.826	675
ENST00000358355.1	140.93	1756
ENST00000358393.1	44.6571	207
ENST00000358395.6	83.3362	320
ENST00000358495.3	74.8471	759
ENST00000358524.3	28.7652	226
ENST00000358572.5	62.7334	323
ENST00000358671.5	38.7607	605
ENST00000358677.4	194.732	1083
ENST00000358797.4	185.795	293
ENST00000358812.4	64.7376	907
ENST00000358913.5	175.719	2388
ENST00000359052.4	216.064	1905
ENST00000359079.4	153.053	734
ENST00000359209.6	213.496	1437
ENST00000359242.3	91.2124	1085
ENST00000359265.4	40.1376	286
ENST00000359299.3	145.428	669
ENST00000359318.5	52.8452	727
ENST00000359320.3	112.335	235
ENST00000359361.2	15.9811	1158
ENST00000359481.4	49.105	221
ENST00000359523.2	40.0253	404
ENST00000359530.2	193.248	968
ENST00000359540.3	192.176	2108
ENST00000359611.2	203.558	211
ENST00000359617.3	211.046	527
ENST00000359644.3	215.478	1668
ENST00000359761.3	170.361	269
ENST00000359862.4	117.195	565
ENST00000359947.4	212.494	3710
ENST00000360004.5	85.1982	475
ENST00000360046.5	185.293	311
ENST00000360135.4	195.815	2417
ENST00000360141.3	32.1166	498
ENST00000360264.3	144.939	2367
ENST00000360311.4	17.5455	1304
ENST00000360315.3	97.65	1012
ENST00000360348.2	244.051	986
ENST00000360370.4	108.271	856
ENST00000360586.3	126.167	2160
ENST00000360719.2	177.75	1521
ENST00000360759.3	159.929	624
ENST00000360820.2	169.885	1654
ENST00000360830.4	216.762	202
ENST00000360981.4	149.737	225
ENST00000360997.2	53.3479	235
ENST00000361016.2	57.0924	1425
ENST00000361066.2	104.564	471
ENST00000361092.4	102.062	410
ENST00000361124.4	182.281	1051
ENST00000361170.2	176.76	2942
ENST00000361171.3	66.2662	575
ENST00000361209.2	236.599	2351
ENST00000361232.3	13.3673	1112
ENST00000361300.4	150.805	749
ENST00000361337.2	244.506	1130
ENST00000361351.4	226.901	591
ENST00000361355.4	147.427	1069
ENST00000361400.4	186.522	672
ENST00000361443.4	240.603	641
ENST00000361470.2	61.2399	1825
ENST00000361478.1	112.349	1095
ENST00000361505.5	119.161	590
ENST00000361511.3	101.91	1308
ENST00000361525.3	205.512	853
ENST00000361530.6	143.749	1263
ENST00000361564.4	169.466	310
ENST00000361581.5	145.128	1123
ENST00000361588.5	161.836	1086
ENST00000361673.3	64.8603	4175
ENST00000361729.2	75.8548	682
ENST00000361763.4	71.8595	407
ENST00000361779.3	43.788	321
ENST00000361786.2	79.6219	697
ENST00000361815.5	192.166	303
ENST00000361897.5	96.0469	750
ENST00000361924.2	162.703	3703
ENST00000361927.4	99.2086	1224
ENST00000361951.4	114.066	1274
ENST00000361983.4	197.287	1201
ENST00000362002.2	164.224	593
ENST00000362011.6	129.702	306
ENST00000362034.2	124.75	367
ENST00000366139.3	103.454	186
ENST00000366401.4	96.8875	1343
ENST00000366424.2	7.11064	133
ENST00000366475.1	97.2517	635
ENST00000366503.2	29.4705	835
ENST00000366512.3	106.991	1125
ENST00000366534.4	68.5345	1894
ENST00000366559.4	75.2759	993
ENST00000366584.4	54.2832	640
ENST00000366600.3	153.966	984
ENST00000366746.3	65.1553	223
ENST00000366773.3	85.8429	1281
ENST00000366896.1	77.5391	661
ENST00000366899.3	190.76	865
ENST00000366928.5	72.6792	471
ENST00000366930.4	143.508	764
ENST00000366962.3	94.5785	1107
ENST00000367025.3	166.141	895
ENST00000367029.4	65.4034	133
ENST00000367049.4	60.472	4130
ENST00000367097.3	116.982	2875
ENST00000367162.3	104.664	1711
ENST00000367167.3	82.1892	434
ENST00000367182.3	48.163	896
ENST00000367202.4	138.634	807
ENST00000367207.3	16.1073	274
ENST00000367222.2	72.6262	608
ENST00000367274.4	140.04	407
ENST00000367342.4	82.9447	1071
ENST00000367350.4	79.2912	3161
ENST00000367384.2	197.053	501
ENST00000367405.3	230.184	1742
ENST00000367412.1	111.948	1425
ENST00000367448.1	177.221	634
ENST00000367460.3	76.9315	473
ENST00000367535.3	141.902	956
ENST00000367563.3	24.5749	187
ENST00000367614.1	154.088	1921
ENST00000367669.3	215.474	1248
ENST00000367679.2	79.5194	452
ENST00000367714.3	101.545	2146
ENST00000367805.3	160.644	895
ENST00000367811.3	196.468	764
ENST00000367815.3	186.265	607
ENST00000367838.1	124.712	827
ENST00000367854.3	54.8755	675
ENST00000367858.5	196.406	953
ENST00000367897.1	242.142	598
ENST00000367963.3	130.566	1158
ENST00000367999.4	176.691	903
ENST00000368087.3	149.519	650
ENST00000368089.3	84.6254	718
ENST00000368097.4	149.458	410
ENST00000368099.4	187.206	803
ENST00000368148.3	153.055	4505
ENST00000368161.3	42.9295	548
ENST00000368166.3	32.412	329
ENST00000368206.5	169.026	415
ENST00000368211.4	176.336	449
ENST00000368324.4	126.83	750
ENST00000368349.4	147.2	789
ENST00000368364.3	157.397	442
ENST00000368382.1	202.746	1432
ENST00000368402.5	110.277	241
ENST00000368474.4	102.862	2335
ENST00000368494.3	108.341	572
ENST00000368498.2	136.487	827
ENST00000368559.3	206.84	3584
ENST00000368626.3	155.965	1036
ENST00000368694.3	144.84	191
ENST00000368733.3	68.9338	167
ENST00000368789.1	79.052	36.6
ENST00000368806.1	24.634	1757
ENST00000368851.4	124.845	856
ENST00000368910.3	158.113	362
ENST00000368962.2	198.88	709
ENST00000368974.3	14.0649	104
ENST00000369020.3	181.542	780
ENST00000369037.4	123.965	758
ENST00000369047.4	129.873	1106
ENST00000369056.1	209.337	1419
ENST00000369060.4	202.115	1368
ENST00000369123.3	7.17384	155
ENST00000369155.2	52.8108	182
ENST00000369172.4	167.742	396
ENST00000369222.3	27.0394	340
ENST00000369238.5	132.96	874
ENST00000369354.3	168.914	3833
ENST00000369439.4	173.914	794
ENST00000369446.2	119.794	419
ENST00000369528.5	48.8586	352
ENST00000369530.1	250.771	1573
ENST00000369577.3	222.077	5215
ENST00000369585.3	1.89788	186
ENST00000369602.3	113.146	495
ENST00000369633.2	135.314	444
ENST00000369682.3	180.097	3627
ENST00000369705.3	137.712	1102
ENST00000369732.3	86.3572	1296
ENST00000369738.4	37.1118	415
ENST00000369781.4	106.181	622
ENST00000369783.4	124.536	612
ENST00000369787.3	185.155	996
ENST00000369795.3	203.217	1492
ENST00000369805.3	108.526	1092
ENST00000369836.4	84.7185	426
ENST00000369842.4	84.2516	400
ENST00000369875.3	208.256	866
ENST00000369883.3	109.858	202
ENST00000369907.3	129.694	581
ENST00000369950.3	89.1147	1557
ENST00000369951.4	179.93	695
ENST00000370083.4	177.608	1100
ENST00000370141.2	121.948	959
ENST00000370163.3	161.914	3142
ENST00000370193.2	219.528	457
ENST00000370200.5	118.379	561
ENST00000370274.3	87.473	733
ENST00000370277.3	75.9139	297
ENST00000370328.3	85.9521	860
ENST00000370343.3	125.371	1126
ENST00000370359.5	30.624	271
ENST00000370375.3	153.312	317
ENST00000370399.2	135.421	1694
ENST00000370454.4	117.768	1550
ENST00000370508.5	165.444	844
ENST00000370518.3	19.564	168
ENST00000370645.4	140.086	160
ENST00000370646.4	102.231	621
ENST00000370651.2	135.431	360
ENST00000370655.1	167.35	683
ENST00000370683.1	165.846	660
ENST00000370706.4	144.036	2197
ENST00000370794.3	209.649	1853
ENST00000370828.3	152.419	1055
ENST00000370839.3	172.088	588
ENST00000370898.2	113.459	1188
ENST00000370985.3	180.559	272
ENST00000371016.1	225.642	656
ENST00000371026.3	121.353	1512
ENST00000371075.3	211.172	725
ENST00000371084.3	177.556	1034
ENST00000371085.3	203.406	801
ENST00000371095.3	202.144	762
ENST00000371139.4	63.0236	263
ENST00000371158.2	128.882	3356
ENST00000371172.3	27.6276	255
ENST00000371270.3	80.2962	942
ENST00000371279.3	119.407	972
ENST00000371370.3	182.041	834
ENST00000371388.3	2.02126	429
ENST00000371410.3	163.518	288
ENST00000371445.3	63.7946	535
ENST00000371454.2	221.36	1576
ENST00000371542.3	63.7609	366
ENST00000371561.3	173.476	1877
ENST00000371569.5	78.063	215
ENST00000371621.3	124.427	843
ENST00000371666.3	66.3948	787
ENST00000371674.3	160.259	306
ENST00000371732.5	152.332	1025
ENST00000371757.2	171.279	2395
ENST00000371811.4	48.4868	995
ENST00000371818.4	46.0376	995
ENST00000371847.3	85.5815	940
ENST00000371894.4	6.65036	198
ENST00000371899.4	118.092	974
ENST00000371901.3	103.739	1025
ENST00000371939.3	101.457	725
ENST00000371941.3	174.15	3232
ENST00000371945.4	150.63	745
ENST00000371997.3	166.198	2406
ENST00000372064.4	200.118	392
ENST00000372070.3	134.99	624
ENST00000372090.5	156.391	978
ENST00000372113.3	49.208	1037
ENST00000372133.3	104.624	382
ENST00000372159.3	93.9041	1569
ENST00000372204.3	109.133	279
ENST00000372324.1	219.95	673
ENST00000372572.1	178.522	1051
ENST00000372573.1	179.961	1051
ENST00000372578.3	29.1076	328
ENST00000372726.3	96.0113	498
ENST00000372839.3	162.519	455
ENST00000372904.3	55.3224	672
ENST00000372935.1	72.2486	1029
ENST00000372972.2	236.575	852
ENST00000373001.3	186.648	726
ENST00000373005.2	149.974	261
ENST00000373006.1	160.167	1184
ENST00000373016.3	164.833	634
ENST00000373024.3	199.537	1841
ENST00000373040.3	6.51816	426
ENST00000373064.5	132.411	937
ENST00000373078.4	94.6018	454
ENST00000373092.3	143.152	712
ENST00000373151.2	210.148	733
ENST00000373173.2	118.059	461
ENST00000373233.3	205.395	5103
ENST00000373237.3	75.5525	407
ENST00000373264.4	125.17	752
ENST00000373274.3	208.15	1207
ENST00000373277.4	196.112	1239
ENST00000373281.5	93.8296	408
ENST00000373306.4	111.453	763
ENST00000373314.3	136.744	1309
ENST00000373374.3	150.279	740
ENST00000373425.3	146.921	865
ENST00000373474.3	228.74	627
ENST00000373508.1	21.9745	278
ENST00000373529.5	13.6777	462
ENST00000373538.3	153.762	722
ENST00000373600.3	90.6202	654
ENST00000373603.1	90.9236	654
ENST00000373699.5	108.745	322
ENST00000373710.1	145.879	828
ENST00000373764.3	132.98	354
ENST00000373825.2	175.513	1217
ENST00000373931.4	166.375	566
ENST00000373934.4	125.243	733
ENST00000373995.3	205.609	994
ENST00000374005.3	142.538	1093
ENST00000374014.3	14.6258	124
ENST00000374077.3	169.551	130
ENST00000374346.3	46.3073	465
ENST00000374431.3	128.351	717
ENST00000374450.3	165.427	487
ENST00000374518.4	199.265	2011
ENST00000374525.1	127.15	1632
ENST00000374617.4	169.819	1147
ENST00000374630.3	242.602	1981
ENST00000374644.4	185.465	880
ENST00000374706.1	118.321	537
ENST00000374882.3	152.916	568
ENST00000374885.1	207.776	369
ENST00000374893.6	216.427	1542
ENST00000374907.3	127.369	1917
ENST00000374940.3	77.0274	491
ENST00000374969.2	175.758	651
ENST00000374987.3	76.4962	1038
ENST00000375078.3	176.781	137
ENST00000375169.3	165.383	3249
ENST00000375180.2	170.442	1922
ENST00000375252.3	61.7279	339
ENST00000375274.2	222.733	2492
ENST00000375370.4	147.651	686
ENST00000375371.3	140.214	1607
ENST00000375375.3	177.264	1002
ENST00000375400.3	152.708	3311
ENST00000375406.1	44.5903	748
ENST00000375431.3	98.2145	683
ENST00000375436.4	136.835	902
ENST00000375437.2	238.02	3479
ENST00000375465.3	12.5356	301
ENST00000375471.4	97.6942	1344
ENST00000375589.1	6.99357	304
ENST00000375626.3	172.964	1368
ENST00000375707.1	30.2827	217
ENST00000375708.3	158.495	1706
ENST00000375719.3	190.821	1043
ENST00000375814.3	110.62	388
ENST00000375826.3	84.6523	672
ENST00000375847.3	107.799	1512
ENST00000375851.2	6.25067	311
ENST00000375963.3	191.291	2854
ENST00000375987.3	8.16734	221
ENST00000375992.3	80.2382	275
ENST00000376101.1	14.3734	894
ENST00000376138.3	214.118	813
ENST00000376152.1	10.1609	946
ENST00000376187.1	12.5041	979
ENST00000376208.1	78.4092	1122
ENST00000376228.5	67.5554	583
ENST00000376288.2	83.6581	374
ENST00000376315.2	71.7744	157
ENST00000376321.3	74.6377	158
ENST00000376356.4	132.821	1499
ENST00000376365.3	222.512	540
ENST00000376387.3	232.824	1263
ENST00000376440.2	84.1115	538
ENST00000376491.3	240.198	551
ENST00000376509.4	162.427	590
ENST00000376572.3	178.822	1008
ENST00000376636.3	190.667	5746
ENST00000376709.3	72.2012	499
ENST00000376759.3	84.6503	218
ENST00000376819.3	111.912	682
ENST00000376896.2	184.284	868
ENST00000376901.4	214.096	540
ENST00000376936.4	185.205	1687
ENST00000377041.2	177.427	519
ENST00000377107.2	152.816	1850
ENST00000377110.2	232.37	3160
ENST00000377127.3	3.47672	769
ENST00000377142.4	179.282	464
ENST00000377179.3	62.4683	1360
ENST00000377182.4	176.855	1353
ENST00000377263.1	81.087	205
ENST00000377298.4	126.833	1809
ENST00000377300.3	5.83325	52.4
ENST00000377413.1	57.8312	506
ENST00000377495.1	31.4295	599
ENST00000377512.1	44.9606	264
ENST00000377577.5	136.145	1057
ENST00000377601.2	12.8715	1454
ENST00000377602.4	93.0323	774
ENST00000377626.3	33.592	2272
ENST00000377673.5	112.803	451
ENST00000377674.4	186.459	1374
ENST00000377698.3	97.7726	984
ENST00000377776.3	161.464	722
ENST00000377911.1	192.062	558
ENST00000377990.2	57.3156	1406
ENST00000378069.4	137.68	1028
ENST00000378115.2	22.6661	804
ENST00000378119.4	201.461	443
ENST00000378156.4	123.336	2689
ENST00000378164.2	178.141	2316
ENST00000378182.3	70.1682	771
ENST00000378197.4	55.8066	437
ENST00000378243.4	78.9719	375
ENST00000378246.2	133.567	1108
ENST00000378279.3	19.3074	297
ENST00000378312.4	133.228	483
ENST00000378313.2	58.6698	554
ENST00000378392.1	153.062	1463
ENST00000378397.1	126.92	515
ENST00000378454.3	66.7398	863
ENST00000378455.4	188.682	3285
ENST00000378474.3	157.201	384
ENST00000378479.1	72.3117	168
ENST00000378509.4	43.6372	664
ENST00000378679.3	65.1238	1278
ENST00000378681.3	75.5526	282
ENST00000378693.2	103.848	628
ENST00000378700.3	192.933	194
ENST00000378733.4	220.967	374
ENST00000378750.5	198.766	549
ENST00000378842.3	181.023	735
ENST00000378861.5	137.324	72.8
ENST00000378980.3	223.209	654
ENST00000379010.2	6.67558	1247
ENST00000379100.2	170.115	1055
ENST00000379370.2	138.762	2023
ENST00000379388.2	123.216	5026
ENST00000379410.3	90.4146	1144
ENST00000379491.4	81.3884	1073
ENST00000379500.2	24.805	395
ENST00000379540.3	176.593	2314
ENST00000379562.3	146.415	668
ENST00000379589.3	112.252	355
ENST00000379611.5	157.021	799
ENST00000379643.5	120.582	567
ENST00000379687.3	66.9456	1379
ENST00000379705.3	183.099	1809
ENST00000379716.1	172.063	630
ENST00000379719.3	214.971	1981
ENST00000379789.4	102.648	1004
ENST00000379825.2	120.911	720
ENST00000379829.2	204.227	522
ENST00000379965.3	20.0606	988
ENST00000380041.3	7.26528	648
ENST00000380216.1	5.2848	377
ENST00000380224.1	107.654	625
ENST00000380290.3	222.857	156
ENST00000380320.4	186.617	1497
ENST00000380394.4	161.846	416
ENST00000380518.3	242.545	777
ENST00000380542.4	121.233	577
ENST00000380554.3	30.0784	660
ENST00000380672.3	222.23	1987
ENST00000380708.1	75.5251	333
ENST00000380722.1	63.8675	164
ENST00000380737.3	213.848	870
ENST00000380738.4	190.808	748
ENST00000380769.3	135.527	901
ENST00000380794.1	132.461	453
ENST00000380818.3	118.862	342
ENST00000380851.5	218.296	676
ENST00000380876.4	220.12	1506
ENST00000380888.3	21.9853	233
ENST00000380897.3	138.305	424
ENST00000380913.3	52.801	2914
ENST00000380931.2	8.73427	283
ENST00000380938.2	233.179	2512
ENST00000381003.3	6.97791	351
ENST00000381105.2	27.467	126
ENST00000381217.2	13.8388	138
ENST00000381269.2	177.512	1795
ENST00000381342.2	227.747	213
ENST00000381346.4	86.5477	573
ENST00000381488.6	242.649	718
ENST00000381500.1	7.33768	644
ENST00000381529.3	8.47448	811
ENST00000381535.4	102.257	327
ENST00000381538.3	186.724	1842
ENST00000381549.3	174.594	285
ENST00000381620.4	173.719	838
ENST00000381624.3	43.5676	1584
ENST00000381647.2	57.9585	504
ENST00000381668.5	154.012	2285
ENST00000381698.3	3.56415	207
ENST00000381750.4	139.345	740
ENST00000381870.3	113.188	706
ENST00000381905.3	167.212	324
ENST00000381920.3	118.297	776
ENST00000381946.3	167.924	1954
ENST00000381947.3	143.142	783
ENST00000381967.4	122.619	1244
ENST00000381968.3	84.6186	655
ENST00000381989.3	115.179	3289
ENST00000382073.3	55.0384	451
ENST00000382171.2	111.28	207
ENST00000382352.3	138.703	557
ENST00000382357.3	101.406	401
ENST00000382368.3	135.305	1323
ENST00000382438.5	141.071	392
ENST00000382545.3	133.449	846
ENST00000382582.3	80.6488	470
ENST00000382643.3	158.08	585
ENST00000382668.4	81.3342	459
ENST00000382707.2	28.0041	871
ENST00000382751.3	92.0742	3990
ENST00000383847.2	227.552	606
ENST00000388718.4	25.0024	1024
ENST00000388724.2	221.661	1049
ENST00000388793.4	216.148	1148
ENST00000388813.5	99.3396	1258
ENST00000388920.4	31.8559	388
ENST00000388948.3	161.941	3809
ENST00000389050.4	68.955	1214
ENST00000389074.5	120.585	247
ENST00000389100.4	108.836	1158
ENST00000389158.5	126.292	231
ENST00000389175.4	181.001	2078
ENST00000389194.2	176.003	3298
ENST00000389204.4	100.148	262
ENST00000389297.4	164.439	1815
ENST00000389301.3	78.0161	2763
ENST00000389360.3	11.9897	253
ENST00000389651.4	119.315	467
ENST00000389672.5	228.592	2081
ENST00000389709.3	102.646	1330
ENST00000389857.6	151.174	3304
ENST00000389879.5	140.835	549
ENST00000390015.3	135.395	1890
ENST00000390540.2	56.0293	144
ENST00000391352.1	128.339	942
ENST00000391359.2	10.8923	148
ENST00000391428.2	36.6352	204
ENST00000391726.3	11.8715	329
ENST00000391744.3	19.7556	768
ENST00000391771.1	62.1951	522
ENST00000392020.4	131.905	1116
ENST00000392027.2	64.9596	972
ENST00000392059.1	193.106	638
ENST00000392127.2	158.741	539
ENST00000392168.2	206.756	974
ENST00000392192.2	150.391	489
ENST00000392202.3	199.273	902
ENST00000392238.2	140.351	657
ENST00000392249.2	170.257	845
ENST00000392263.2	110.568	925
ENST00000392378.2	68.2142	660
ENST00000392427.3	175.134	1206
ENST00000392438.3	131.192	1852
ENST00000392452.2	174.653	989
ENST00000392471.2	26.1552	64.7
ENST00000392521.2	221.149	3757
ENST00000392541.3	208.616	228
ENST00000392544.1	238.615	866
ENST00000392547.2	125.061	269
ENST00000392664.2	154.358	760
ENST00000392685.2	69.4709	574
ENST00000392839.2	219.018	951
ENST00000392884.2	82.3492	261
ENST00000392924.1	141.54	426
ENST00000392959.1	101.225	1232
ENST00000392989.3	206.719	997
ENST00000393088.4	60.6261	834
ENST00000393140.1	54.1406	265
ENST00000393217.2	128.142	2973
ENST00000393265.2	98.346	1027
ENST00000393283.1	181.252	1640
ENST00000393304.1	51.7614	377
ENST00000393307.1	52.0997	377
ENST00000393308.1	52.2169	377
ENST00000393328.2	200.482	720
ENST00000393352.3	135.592	632
ENST00000393380.2	18.8524	1350
ENST00000393399.2	130.092	1067
ENST00000393427.2	182.21	253
ENST00000393432.4	226.492	757
ENST00000393438.2	173.38	1040
ENST00000393445.3	179.109	2328
ENST00000393537.4	116.463	365
ENST00000393539.2	135.245	1342
ENST00000393555.3	240.953	1060
ENST00000393609.3	190.733	2477
ENST00000393687.2	138.355	1027
ENST00000393704.3	65.7055	550
ENST00000393716.2	59.0437	885
ENST00000393791.3	155.39	1299
ENST00000393796.4	132.328	1215
ENST00000393881.3	95.071	349
ENST00000393979.3	243.95	311
ENST00000394009.3	139.734	994
ENST00000394089.1	182.366	797
ENST00000394110.3	211.296	1068
ENST00000394143.1	66.8688	5653
ENST00000394186.3	167.958	177
ENST00000394264.3	119.972	438
ENST00000394300.3	215.688	1266
ENST00000394319.4	163.108	698
ENST00000394339.2	149.738	602
ENST00000394465.2	94.8255	148
ENST00000394518.2	93.8779	4973
ENST00000394519.1	159.857	936
ENST00000394529.3	64.9334	506
ENST00000394537.3	207.446	3382
ENST00000394540.3	214.644	289
ENST00000394629.2	170.201	838
ENST00000394672.3	148.8	1824
ENST00000394688.3	94.9286	1131
ENST00000394783.3	173.083	691
ENST00000394815.2	93.8318	834
ENST00000394821.1	88.524	1300
ENST00000394831.2	121.992	1827
ENST00000394834.3	224.719	202
ENST00000394876.2	129.263	572
ENST00000394909.2	118.978	1461
ENST00000394957.3	52.6181	559
ENST00000394970.2	136.468	703
ENST00000395074.2	134.843	733
ENST00000395145.2	133.976	320
ENST00000395172.1	9.08532	274
ENST00000395266.1	132.701	1255
ENST00000395297.1	119.838	2638
ENST00000395332.3	196.832	899
ENST00000395337.2	160.615	1869
ENST00000395344.3	220.021	2757
ENST00000395348.3	113.276	1008
ENST00000395456.2	73	306
ENST00000395526.3	101.977	1514
ENST00000395571.2	198.839	1414
ENST00000395593.3	65.7217	394
ENST00000395641.2	100.336	122
ENST00000395671.4	114.242	775
ENST00000395674.2	155.525	449
ENST00000395676.2	72.7323	922
ENST00000395734.3	91.8383	1915
ENST00000395796.3	132.657	883
ENST00000395802.3	95.6902	180
ENST00000395822.3	12.8275	662
ENST00000395889.2	95.0063	1796
ENST00000395940.2	85.3155	636
ENST00000396024.3	163.737	673
ENST00000396060.2	90.1043	217
ENST00000396091.3	158.169	1134
ENST00000396153.2	167.063	1199
ENST00000396171.4	175.403	1003
ENST00000396203.2	165.962	234
ENST00000396367.1	67.2582	634
ENST00000396396.1	144.024	1118
ENST00000396408.3	13.957	1129
ENST00000396545.4	134.692	444
ENST00000396556.2	107.795	1276
ENST00000396592.3	189.338	1097
ENST00000396649.3	202.221	1071
ENST00000396864.3	115.607	793
ENST00000397068.3	116.807	570
ENST00000397087.3	206.108	1719
ENST00000397113.2	212.704	1575
ENST00000397131.1	198.604	194
ENST00000397168.3	135.023	741
ENST00000397183.2	232.842	3328
ENST00000397189.1	159.354	1595
ENST00000397280.4	75.9957	681
ENST00000397406.1	137.542	461
ENST00000397420.3	110.584	443
ENST00000397426.1	146.554	904
ENST00000397527.1	174.427	3765
ENST00000397537.2	83.1359	389
ENST00000397549.2	7.12917	169
ENST00000397614.1	60.1794	880
ENST00000397746.3	158.012	942
ENST00000397821.3	180.536	990
ENST00000397833.3	27.7197	337
ENST00000397873.2	212.358	1316
ENST00000397938.2	231.374	318
ENST00000397967.4	41.4682	275
ENST00000397992.5	225.992	2436
ENST00000398019.2	88.4317	650
ENST00000398075.2	93.3772	443
ENST00000398136.2	40.6871	260
ENST00000398138.3	58.6121	637
ENST00000398145.2	49.392	1332
ENST00000398319.2	179.806	4092
ENST00000398333.3	106.003	792
ENST00000398422.2	212.474	645
ENST00000398454.1	149.959	1556
ENST00000398461.1	24.2572	228
ENST00000398485.2	114.607	863
ENST00000398518.2	90.9136	190
ENST00000398536.4	105.306	87.8
ENST00000398610.2	177.767	1733
ENST00000398636.3	42.951	387
ENST00000398637.4	145.99	832
ENST00000398665.3	125.509	2662
ENST00000398669.2	25.0049	140
ENST00000398738.2	87.1955	602
ENST00000398754.1	152.325	710
ENST00000398786.2	26.8635	194
ENST00000398796.2	49.8823	190
ENST00000399107.1	68.6622	230
ENST00000399151.3	156.907	4214
ENST00000399220.2	54.5987	597
ENST00000399575.2	11.0076	246
ENST00000399583.3	140.951	1832
ENST00000399621.1	232.115	3798
ENST00000399774.3	22.5663	403
ENST00000399788.2	148.77	2942
ENST00000399907.1	208.444	1761
ENST00000400127.1	150.213	396
ENST00000400359.4	180.104	2272
ENST00000400581.2	6.48851	167
ENST00000400593.2	20.9081	138
ENST00000400701.3	42.2646	505
ENST00000400788.3	68.2922	283
ENST00000400798.2	127.655	662
ENST00000400831.2	0.749318	50.4
ENST00000400889.1	68.4723	309
ENST00000400908.2	211.583	1916
ENST00000400921.2	171.405	991
ENST00000400926.2	32.6238	717
ENST00000401088.4	161.768	270
ENST00000401406.3	108.993	115
ENST00000401525.3	163.245	826
ENST00000401548.3	190.53	2249
ENST00000401695.3	117.291	278
ENST00000401756.1	30.8879	389
ENST00000401910.3	225.018	1788
ENST00000402050.2	31.3007	1160
ENST00000402384.3	173.878	947
ENST00000402394.1	65.803	506
ENST00000402845.3	232.115	3777
ENST00000402924.1	162.268	505
ENST00000403058.1	215.355	660
ENST00000403205.2	97.0432	913
ENST00000403461.1	38.0172	683
ENST00000403562.1	123.297	762
ENST00000403681.2	186.074	96.7
ENST00000403682.3	77.9414	1185
ENST00000403707.3	124.221	1201
ENST00000403712.1	99.9876	577
ENST00000403744.3	164.482	844
ENST00000403903.3	39.1783	578
ENST00000404209.3	13.851	854
ENST00000404261.3	73.1485	1150
ENST00000404643.1	170.017	1368
ENST00000404704.3	178.922	814
ENST00000404724.3	213.719	944
ENST00000404802.3	131.137	620
ENST00000404816.2	198.434	3468
ENST00000404938.2	149.767	2068
ENST00000404991.1	96.7158	1230
ENST00000405022.3	49.5496	336
ENST00000405239.1	190.951	1297
ENST00000405409.2	141.912	463
ENST00000405413.2	80.7289	1033
ENST00000405489.3	127.3	419
ENST00000405617.2	51.0524	465
ENST00000405717.3	151.626	819
ENST00000406246.3	169.13	930
ENST00000406384.1	130.154	796
ENST00000406449.3	24.2884	706
ENST00000406818.3	212.989	1164
ENST00000407022.3	169.984	719
ENST00000407071.2	183.517	3427
ENST00000407364.3	66.9413	796
ENST00000407422.3	189.583	723
ENST00000407426.3	184.164	1175
ENST00000407482.1	157.558	482
ENST00000407501.2	187.955	486
ENST00000407564.3	136.458	1004
ENST00000407623.3	92.6614	591
ENST00000407644.2	155.293	1256
ENST00000408011.2	221.96	536
ENST00000408038.2	135.595	1155
ENST00000408888.3	101.278	733
ENST00000408891.2	124.058	608
ENST00000408898.2	148.602	529
ENST00000408901.3	219.192	425
ENST00000408903.3	198.158	1259
ENST00000408918.4	182.387	384
ENST00000408927.3	181.863	1125
ENST00000408930.4	30.9701	175
ENST00000408947.3	78.8638	580
ENST00000408964.2	41.2768	3120
ENST00000408978.4	162.869	2640
ENST00000408979.2	84.4027	641
ENST00000409039.3	162.464	8623
ENST00000409087.3	116.376	898
ENST00000409192.3	202.58	536
ENST00000409213.1	184.871	933
ENST00000409244.1	64.8356	346
ENST00000409272.1	185.217	1476
ENST00000409324.3	44.5854	1407
ENST00000409418.4	220.802	1373
ENST00000409450.3	184.325	793
ENST00000409451.3	207.62	1078
ENST00000409503.1	236.482	2417
ENST00000409547.1	206.068	1031
ENST00000409567.3	238.075	2118
ENST00000409663.3	167.476	3100
ENST00000409682.3	184.151	583
ENST00000409685.3	60.3522	873
ENST00000409735.3	195.613	921
ENST00000409757.4	93.044	1306
ENST00000409758.1	0.533074	207
ENST00000409877.1	102.423	219
ENST00000409909.3	118.875	155
ENST00000409910.1	17.6746	33.9
ENST00000410026.1	80.4198	361
ENST00000410046.3	72.2459	590
ENST00000411451.1	107.48	296
ENST00000411542.1	28.1474	59.7
ENST00000411553.1	71.669	146
ENST00000411554.1	3.2963	43.1
ENST00000411575.1	10.8105	147
ENST00000411581.1	1.46526	97.4
ENST00000411595.1	4.19643	37
ENST00000411605.1	21.0405	36.2
ENST00000411646.1	61.11	217
ENST00000411694.1	1.29181	42.4
ENST00000411701.1	1.2398	35.8
ENST00000411744.2	239.344	1239
ENST00000411754.1	77.84	459
[truncated: 2,918 more rows]
